# Supplementary material for: Curcumae Radix Decreases Neurodegenerative Markers through Glycolysis Decrease and TCA Cycle Activation
Source: Nutrients. 2022 Apr 11;14(8):1587. doi: 10.3390/nu14081587 (PMC9024545; doi:10.3390/nu14081587)
Supplement: Supplementary file 1 [file nutrients-14-01587-s001.zip]

Archive with 1 entries (1 files):
- nutrients-1641609-supplementary.pdf
